# Supplementary material for: Whole blood gene expression in adolescent chronic fatigue syndrome: an exploratory cross-sectional study suggesting altered B cell differentiation and survival
Source: J Transl Med. 2017 May 11;15:102. doi: 10.1186/s12967-017-1201-0 (PMC5426002; doi:10.1186/s12967-017-1201-0)
Supplement: Supplementary file 1 — Additional file 1: Table S1. Primer names and sequences for the RT-qPCR experiments. [file 12967_2017_1201_MOESM1_ESM.xlsx]

## Sheet: Supplementary Table S1
Supplementary Table S1. Primer names and sequences used in the RT-qPCR analyses.
Gene names	Primer Names	Sequence 5' to 3'
FLT3	FTL3-F	CACAGGACTYGGRCAGAGATT
	FTL3-R	ATGMATTCCCATGAAGCC
HK3	HK3-F	GAGTGGGGCTMCTTCAG
	HK3-R	CAGCTCACCCAGGTACA
KCJN5	KCNJ-F	GACATAACTTCCCATCCAGC
	KCNJ-R	AGGTCAGGTGTCTTCTTCA
NAMPT	NAMPT-F	GTGGAGGTTTGCTACAGAAG
	NAMPT-R	GGGTCCTTGAAGACGTTAATCC
GLRX	GLRX2-F	AGCCACCAACCACACTAAC
	GLRX2-R	AGACTAGATCACTGCATCCGC
CD79A	CD79-F	ACCATCTTCCTCCTCTTCCT
	CD79-R	GGCGTTGTTGCTGCTATTG
BCL7	BCL7-F	GTGACACATCCCTACGAATCTAC
	BCL7-R	CACTTCTCGTCCTTGCCTTT
IFI16	IFI16-F	GGATGCAGATACTGAAGGAAGG
	IFI16-R	GAAACTGCTGCTTGGTGTTG
IL1RN	IL1RN-F	CCT CAG CAA CAC TCC TAT TG
	IL1RN-R	GAT GCA CAC TAC CCA GTT AC
PLSCR1	PLSCR1-F	AAATTGCTGTGGGCCATCTA
	PLSCR1-R	CAGGAGGAGCTTGGATTTCTATC
CASP1	CASP1-F	GAGCAAGTCCCAGATATAC
	CASP1-R	CCTTCGGTTTGTCCTTC
APOBEC3A	OLA57	GAGAAGGACAAGCACATGG
	OLA58	TGGATCATCAAGTGTCTGG
