# Supplementary material for: Whole blood gene expression in adolescent chronic fatigue syndrome: an exploratory cross-sectional study suggesting altered B cell differentiation and survival
Source: J Transl Med. 2017 May 11;15:102. doi: 10.1186/s12967-017-1201-0 (PMC5426002; doi:10.1186/s12967-017-1201-0)
Supplement: Supplementary file 2 — Additional file 2: Table S2. Background characteristics of the chronic fatigue syndrome (CFS) group and the healthy control (HC) group in the present study compared with the characteristics of all CFS patients and HC in the NorCAPITAL dataset. [file 12967_2017_1201_MOESM2_ESM.xlsx]

## Sheet: Supplementary Table S2
Supplementary Table S2. Background characteristics of the chronic fatigue syndrome (CFS) group and the healthy control (HC) group in the present study compared with the characteristics of all CFS patients and HC in the NorCAPITAL dataset.
	CFS group, present study (n=29)			CFS group, NorCAPITAL (n=120)			HC group, present study (n=18)			HC group, NorCAPITAL (n=68)
Background markers
Female gender. Number, %	18	62		88	73		11	61		46	68
Scandinavian ethnicity. Number, %	29	100		118	98		17	95		62	91
Age (years). Mean, SD	15.1	1.4		15.4	1.6		14.7	1.4		15.1	1.6
Body mass index (kg/m2). Mean, SD	20.2	3.4		21.5	4.2		19.4	1.9		20.6	3.7
Disease duration (months). Median, range	12	4 to 60		18	4 to 104		n/a			n/a
Adheres to the Fukuda criteria of CFSa. Number, %	20	69		88	75		n/a			n/a
Adheres to the Canada 2003-criteria of CFSb. Number, %	11	38		46	40		n/a			n/a
Immune markers
Blood leukocytes (cells x 109/L). Mean, SD	6	2		5.9	1.5		5.5	1		5.9	1.7
Blood neutrophils (cells x 109/L). Mean, SD	3.1	1.6		3	1.1		2.8	0.7		3.1	1.5
Blood lymphocytes (cells x 109/L). Mean, SD	2.2	0.7		2.2	0.6		2.1	0.5		2.1	0.6
Blood monocytes (cells x 109/L). Mean, SD	0.48	0.19		0.51	0.15		0.42	0.1		0.49	0.16
Blood eosinophils (cells x 109/L). Mean, SD	0.18	0.11		0.18	0.12		0.17	0.07		0.18	0.1
Blood basophils (cells x 109/L). Mean, SD	0.02	0.04		0.02	0.04		0.02	0.04		0.02	0.04
Serum C-reactive protein (mg/L). Median, IQR	0.4	0.89		0.43	0.96		0.32	0.28		0.35	0.46
Plasma interleukin-1β (pg/mL). Mean, SD	3	2.1		4.1	16.6		2.3	1.5		2.8	1.9
Plasma interleukin-6 (pg/mL). Mean, SD	10	7.5		11.4	29.6		7.2	4.3		9.2	7.3
Plasma tumor necrosis factor (pg/mL). Mean, SD	63	40		87	355		47	29		57	38
Neuroendocrine markers
Plasma norepinephrine (pmol/L). Mean, SD	2067	835		1981	777		1530	358		1497	418
Plasma epinephrine (pmol/L). Mean, SD	362	131		324	117		284	74		267	73
Plasma cortisol (nmol/L). Mean, SD	334	151		365	145		349	202		351	149
Urine norepinephrine/creatinine ratio (nmol/mmol). Mean, SD	14.5	6.5		13.5	7.2		10.9	3.6		12	6.1
Urine epinephrine/creatinine ratio (nmol/mmol). Mean, SD	1.7	1.1		1.6	1.2		1.6	0.9		1.7	1.4
Urine cortisol/creatinine ratio (nmol/mmol). Median, IQR	4.4	3.3		3.5	3.3		4.5	2.8		5.3	2.8
Heart rate variability, RMSSD (ms). Mean, SDc	83	50		72	54		n/a			n/a
Heart rate variability, LF power (abs). Median, IQRd	541	1068		481	226		844	1729		682	198
Heart rate variability, HF power (abs). Median, IQRd	919	2557		788	488		1009	1414		1058	453
Heart rate variability, LF/HF-ratio. Mean, SDd	0.83	0.59		0.9	0.74		0.9	0.41		0.87	0.62
Clinical markers
Inflammatory symptoms (total score). Mean, SDd	2.1	0.8		2.1	0.9		1.3	0.5		1.3	0.5
Symptoms of post-exertional malaise (total score). Median, IQRd	4	1.5		4	1		1	0.4		1.4	0.5
Chalder fatigue questionnaire (total score). Mean, SDd	20.4	5.2		19.3	6.1		6.8	4.9		8.7	6
Moods and feelings questionnaire (total score). Mean, SDd	20.6	10.8		17.4	10		3.9	3.8		6.4	7.8
Spielberger state-trait anxiety questionnaire (trait subscore). Mean, SDd	46	9.1		43	9		32	3.2		32	7
Steps per day (number). Mean, SDd	4698	2622		4662	2386		11282	4670		10293	3716
a Fukuda et al., 1994. b Carruthers et al., 2003 c In the present study, no data were obtained from the healthy control group. d In the present study, data were obtained from 8 healthy controls only. n/a=not applicable, SD=standard deviation, IQR=interquartile range, RMSSD=square root of the mean squared differences of subsequent RR-intervals in the ECG, LF=low-frequency power of heart rate varia…
