# Supplementary material for: Whole blood gene expression in adolescent chronic fatigue syndrome: an exploratory cross-sectional study suggesting altered B cell differentiation and survival
Source: J Transl Med. 2017 May 11;15:102. doi: 10.1186/s12967-017-1201-0 (PMC5426002; doi:10.1186/s12967-017-1201-0)
Supplement: Supplementary file 3 — Additional file 3: Table S3. Differentially expressed genes and their annotated proteins or gene products in CFS patients as compared to healthy controls, adjusted for age and gender differences across groups and sorted according to foldchange. [file 12967_2017_1201_MOESM3_ESM.xlsx]

## Sheet: Supplementary Table S3
Supplementary Table S3. Differentially Expressed Genes and their annotated proteins or gene products in CFS patients as compared to healthy controls, adjusted for age and gender differences across groups and sorted according to foldchange.
Ensembl ID	Gene name	Foldchange (log 2)	Foldchange	p-value (unadjusted)	p-value (adjusted)	Annotated protein/gene product
ENSG00000105369	CD79A	-0.284249	0.821169	0.00011834	0.0393353	CD79a molecule, immunoglobulin-associated alpha
ENSG00000159958	TNFRSF13C	-0.270655	0.828943	0.00012335	0.039543	tumor necrosis factor receptor superfamily, member 13C
ENSG00000122025	FLT3	-0.26327	0.833197	0.000551421	0.0682232	fms-related tyrosine kinase 3
ENSG00000241351	IGKV3_11	-0.257938	0.836282	0.00151655	0.0978529	Ig kappa chain V region
ENSG00000164330	EBF1	-0.257787	0.83637	0.000404916	0.0614962	early B-cell factor 1
ENSG00000172264	MACROD2	-0.254831	0.838085	0.00141343	0.0928377	MACRO domain containing 2
ENSG00000179088	C12orf42	-0.249125	0.841407	7.73e-05	0.0340815	chromosome 12 open reading frame 42
ENSG00000197863	ZNF790	-0.247373	0.842429	0.000214973	0.0461374	zinc finger protein 790
ENSG00000160683	CXCR5	-0.238339	0.847721	0.000725833	0.0735481	chemokine (C-X-C motif) receptor 5
ENSG00000110987	BCL7A	-0.230741	0.852197	0.00106414	0.0845834	B-cell CLL/lymphoma 7A
ENSG00000176533	GNG7	-0.221378	0.857746	0.000697937	0.0735481	guanine nucleotide binding protein (G protein), gamma 7
ENSG00000171604	CXXC5	-0.218762	0.859303	0.000177713	0.0406096	CXXC finger 5
ENSG00000126432	PRDX5	-0.215718	0.861118	0.000247359	0.051194	peroxiredoxin 5
ENSG00000137265	IRF4	-0.212403	0.863098	0.00116182	0.0878895	interferon regulatory factor 4
ENSG00000065923	SLC9A7	-0.208617	0.865366	0.000364707	0.0606132	solute carrier family 9 (sodium/hydrogen exchanger), member 7
ENSG00000184574	LPAR5	-0.207016	0.866327	0.000385296	0.0612508	lysophosphatidic acid receptor 5
ENSG00000142937	RPS8	-0.193839	0.874276	0.00105024	0.0845834	ribosomal protein S8 pseudogene 8
ENSG00000131469	RPL27	-0.188605	0.877454	0.000900255	0.0771476	ribosomal protein L27
ENSG00000124243	BCAS4	-0.188365	0.8776	0.000170378	0.0406096	breast carcinoma amplified sequence 4
ENSG00000140391	TSPAN3	-0.181527	0.881769	0.00135562	0.0914669	tetraspanin 3
ENSG00000008282	SYPL1	-0.173843	0.886478	0.00128	0.0906237	synaptophysin-like 1
ENSG00000064393	HIPK2	-0.166748	0.890849	0.000536788	0.0682232	homeodomain interacting protein kinase 2
ENSG00000137054	POLR1E	-0.166486	0.891011	0.00149256	0.096875	polymerase (RNA) I polypeptide E, 53kDa
ENSG00000213626	LBH	-0.162032	0.893765	0.000737559	0.0735481	limb bud and heart development homolog (mouse)
ENSG00000168385	SEPT2	-0.161686	0.89398	0.000796091	0.0735916	septin 2
ENSG00000130741	EIF2S3	-0.150813	0.900743	2.02e-05	0.0170287	eukaryotic translation initiation factor 2, subunit 3 gamma, 52kDa
ENSG00000169100	SLC25A6	-0.149697	0.90144	0.00107412	0.0847625	solute carrier family 25 (mitochondrial carrier adenine nucleotide translocator), member 6
ENSG00000167658	EEF2	-0.148876	0.901953	7.15e-05	0.0340815	eukaryotic translation elongation factor 2
ENSG00000139291	TMEM19	-0.146728	0.903297	0.000993223	0.0819147	transmembrane protein 19
ENSG00000150347	ARID5B	-0.145659	0.903966	0.00124245	0.0901929	AT rich interactive domain 5B (MRF1-like)
ENSG00000247556	OIP5_AS1	-0.135111	0.9106	0.00088291	0.076257	no annotation
ENSG00000146842	TMEM209	-0.133295	0.911747	0.00113634	0.0871644	transmembrane protein 209
ENSG00000168286	THAP11	-0.129058	0.914428	0.00094811	0.0793879	THAP domain containing 11
ENSG00000161791	FMNL3	-0.127998	0.9151	0.000320247	0.0566578	formin-like 3
ENSG00000111371	SLC38A1	-0.123571	0.917913	0.00154187	0.0986685	solute carrier family 38, member 1
ENSG00000197714	ZNF460	-0.1093	0.927038	0.00069334	0.0735481	zinc finger protein 460
ENSG00000164091	WDR82	-0.10731	0.928317	0.00155947	0.0986685	WD repeat domain 82
ENSG00000138593	SECISBP2L	-0.106331	0.928947	0.00113498	0.0871644	SECIS binding protein 2-like
ENSG00000073849	ST6GAL1	-0.101871	0.931824	0.000690588	0.0735481	ST6 beta-galactosamide alpha-2,6-sialyltranferase 1
ENSG00000165494	PCF11	0.0874746	1.06251	0.000703667	0.0735481	pre cleavate complex 2
ENSG00000100201	DDX17	0.0943013	1.06755	0.000790977	0.0735916	DEAD (Asp-Glu-Ala-Asp) box polypeptide 17
ENSG00000131051	RBM39	0.101015	1.07253	0.00135782	0.0914669	similar to RNA binding motif protein 39
ENSG00000134186	PRPF38B	0.11119	1.08012	0.00128058	0.0906237	PRE SPLICING FACTOR 38B
ENSG00000010244	ZNF207	0.113123	1.08157	0.000829543	0.0735916	zinc finger protein 207
ENSG00000145868	FBXO38	0.114921	1.08292	0.000752889	0.0735916	F-box protein 38
ENSG00000163516	ANKZF1	0.116316	1.08396	0.00124861	0.0901929	ankyrin repeat and zinc finger domain containing 1
ENSG00000147854	UHRF2	0.118387	1.08552	0.00123578	0.0901929	ubiquitin-like with PHD and ring finger domains 2
ENSG00000147162	OGT	0.119873	1.08664	0.00021872	0.0461374	O-linked N-acetylglucosamine (GlcNAc) transferase
ENSG00000151532	VTI1A	0.120717	1.08727	0.00106138	0.0845834	vesicle transport through interaction with t-SNAREs homolog 1A
ENSG00000071189	SNX13	0.122394	1.08854	0.000831235	0.0735916	sorting nexin 13
ENSG00000182944	EWSR1	0.12356	1.08942	0.00127998	0.0906237	Ewing sarcoma breakpoint region 1
ENSG00000114857	NKTR	0.126411	1.09157	0.000717572	0.0735481	natural killer-tumor recognition sequence
ENSG00000197601	FAR1	0.12721	1.09218	0.00101802	0.0827161	fatty acyl CoA reductase 1
ENSG00000116001	TIA1	0.12805	1.09282	0.00120924	0.0901929	TIA1 cytotoxic granule-associated RNA binding protein
ENSG00000144848	ATG3	0.128935	1.09349	0.000943472	0.0793879	autophagocytosis associated protein Atg3
ENSG00000133858	ZFC3H1	0.129	1.09354	1.61e-05	0.0160937	zinc finger, C3H1-type containing
ENSG00000061936	SFSWAP	0.129765	1.09412	0.00100269	0.0820784	splicing factor, suppressor of white-apricot homolog
ENSG00000197548	ATG7	0.130777	1.09488	0.000263386	0.0525287	autophagy-related protein 7
ENSG00000164548	TRA2A	0.13092	1.09499	0.00054889	0.0682232	transformer-2 protein homolog alpha
ENSG00000043462	LCP2	0.131391	1.09535	0.00132441	0.0914669	lymphocyte cytosolic protein 2
ENSG00000161547	SRSF2	0.131826	1.09568	0.0002746	0.0537874	splicing factor, arginine/serine-rich 2
ENSG00000108654	DDX5	0.132327	1.09606	0.00158899	0.099032	DEAD (Asp-Glu-Ala-Asp) box polypeptide 5
ENSG00000239665	RP11_295P9	0.13236	1.09609	0.000552122	0.0682232	no annotation
ENSG00000132334	PTPRE	0.13283	1.09644	0.000573263	0.069868	protein tyrosine phosphatase, receptor type, E
ENSG00000134480	CCNH	0.133743	1.09714	0.000521481	0.0682232	cyclin H
ENSG00000013441	CLK	0.135046	1.09813	0.000678872	0.0735481	CDC-like kinase 1
ENSG00000175309	PHYKPL	0.135622	1.09857	0.000619723	0.0735481	alanine-glyoxylate aminotransferase 2-like 2
ENSG00000115524	SF3B1	0.135936	1.09881	0.000810354	0.0735916	splicing factor 3b, subunit 1, 155kDa
ENSG00000088448	ANKRD10	0.136798	1.09946	0.000305131	0.0554676	ankyrin repeat domain 10
ENSG00000100650	SRSF5	0.137913	1.10031	0.000308463	0.0554676	splicing factor, arginine/serine-rich 5
ENSG00000137504	CREBZF	0.140409	1.10222	0.00077449	0.0735916	CREB/ATF bZIP transcription factor
ENSG00000163932	PRKCD	0.140432	1.10224	0.000731011	0.0735481	protein kinase C, delta
ENSG00000132424	PNISR	0.140646	1.1024	0.000104101	0.038064	splicing factor, arginine/serine-rich 18
ENSG00000083828	ZNF586	0.141617	1.10314	0.000677449	0.0735481	zinc finger protein 586
ENSG00000146063	TRIM41	0.14168	1.10319	0.000761858	0.0735916	tripartite motif-containing 41
ENSG00000107745	MICU1	0.143491	1.10458	0.0013592	0.0914669	calcium binding atopy-related autoantigen 1
ENSG00000172732	MUS81	0.145994	1.10649	0.000441994	0.0642818	crossover junction endonuclease MUS81
ENSG00000162231	NXF1	0.146258	1.1067	0.000536461	0.0682232	nuclear RNA export factor 1
ENSG00000118564	FBXL5	0.146906	1.10719	0.000344707	0.0589824	F-box and leucine-rich repeat protein 5
ENSG00000215788	TNFRSF25	0.147247	1.10745	0.00112983	0.0871644	tumor necrosis factor receptor superfamily, member 25
ENSG00000104325	DECR1	0.148455	1.10838	0.000344811	0.0589824	2,4-dienoyl CoA reductase 1, mitochondrial
ENSG00000101916	TLR8	0.149129	1.1089	0.00131979	0.0914669	toll-like receptor 8
ENSG00000135164	DMTF1	0.149175	1.10894	0.000104205	0.038064	cyclin D binding myb-like transcription factor 1
ENSG00000109046	WSB1	0.15149	1.11072	0.000779906	0.0735916	WD repeat and SOCS box-containing 1
ENSG00000075884	ARHGAP15	0.152527	1.11151	0.000703235	0.0735481	Rho GTPase activating protein 15
ENSG00000070269	TMEM260	0.152917	1.11182	0.000786554	0.0735916	chromosome 14 open reading frame 101
ENSG00000115875	SRSF7	0.154267	1.11286	0.000464759	0.0647588	splicing factor, arginine/serine-rich 7, 35kDa
ENSG00000230551	CTB_86H12	0.155857	1.11408	0.000395604	0.0612622	no annotation
ENSG00000261490	RP11_448G15	0.156161	1.11432	0.00137512	0.0917724	no annotation
ENSG00000135899	SP110	0.156916	1.1149	0.00158292	0.099032	SP110 nuclear body protein
ENSG00000060971	ACAA1	0.159294	1.11674	0.000378357	0.0612508	acetyl-Coenzyme A acyltransferase 1
ENSG00000141562	NARF	0.160699	1.11783	0.000396537	0.0612622	nuclear prelamin A recognition factor
ENSG00000140386	SCAPER	0.161046	1.1181	0.00115997	0.0878895	S-phase cyclin A-associated protein in the ER
ENSG00000104852	SNRNP70	0.161094	1.11813	0.00124982	0.0901929	small nuclear ribonucleoprotein 70kDa (U1)
ENSG00000100949	RABGGTA	0.164662	1.1209	0.00124153	0.0901929	Rab geranylgeranyltransferase, alpha subunit
ENSG00000141012	GALNS	0.164818	1.12102	0.000872353	0.0759431	galactosamine (N-acetyl)-6-sulfate sulfatase
ENSG00000110934	BIN2	0.166408	1.12226	4.45e-05	0.0275686	bridging integrator 2
ENSG00000197070	ARRDC1	0.166435	1.12228	0.00045401	0.0646758	arrestin domain containing 1
ENSG00000251562	MALAT1	0.167908	1.12343	0.00054502	0.0682232	metastasis associated lung adenocarcinoma transcript 1
ENSG00000111801	BTN3A3	0.167962	1.12347	0.000147225	0.0406096	butyrophilin, subfamily 3, member A3
ENSG00000132357	CARD6	0.169418	1.1246	0.000630448	0.0735481	caspase recruitment domain family, member 6
ENSG00000169045	HNRNPH1	0.171718	1.1264	0.00016378	0.0406096	heterogeneous nuclear ribonucleoprotein H1 (H)
ENSG00000113240	CLK4	0.172582	1.12707	0.000481633	0.0660379	CDC-like kinase 4
ENSG00000138964	PARVG	0.173672	1.12793	9.17e-06	0.0143706	parvin, gamma
ENSG00000175471	MCTP1	0.181476	1.13404	0.000160711	0.0406096	multiple C2 domains, transmembrane 1
ENSG00000267121	CTD_2020K17	0.181998	1.13445	0.000466401	0.0647588	no annotation
ENSG00000163660	CCNL1	0.182566	1.1349	4.78e-05	0.0275686	cyclin L1
ENSG00000071626	DAZAP1	0.183427	1.13558	1.21e-05	0.0147579	DAZ associated protein 1
ENSG00000117616	RSRP1	0.184317	1.13628	0.000181409	0.0406096	chromosome 1 open reading frame 63
ENSG00000163393	SLC22A15	0.187635	1.13889	0.00156517	0.0986685	solute carrier family 22, member 15
ENSG00000131042	LILRB2	0.187877	1.13909	0.00139603	0.0922471	leukocyte immunoglobulin-like receptor, subfamily B, member 2
ENSG00000140379	BCL2A1	0.189356	1.14025	0.00119475	0.0897614	BCL2-related protein A1
ENSG00000143546	S100A8	0.190949	1.14151	0.00109672	0.0859278	S100 calcium binding protein A8
ENSG00000237298	TTN_AS1	0.19097	1.14153	5.65e-05	0.0294918	no annotation
ENSG00000160796	NBEAL2	0.193161	1.14327	0.000857248	0.0752252	neurobeachin 2
ENSG00000101104	PABPC1L	0.193945	1.14389	0.00131682	0.0914669	poly(A) binding protein, cytoplasmic 1-like
ENSG00000144802	NFKBIZ	0.194762	1.14454	4.59e-05	0.0275686	nuclear factor of kappa light polypeptide gene enhancer in B-cells inhibitor, zeta
ENSG00000163565	IFI16	0.196266	1.14573	0.000660431	0.0735481	interferon, gamma-inducible protein 16
ENSG00000248019	FAM13A	0.196712	1.14608	0.000102219	0.038064	family with sequence similarity 13, member A
ENSG00000109743	BST1	0.198626	1.14761	0.000700289	0.0735481	bone marrow stromal cell antigen 1
ENSG00000108465	CDK5RAP3	0.202196	1.15045	3.74e-05	0.0273296	CDK5 regulatory subunit associated protein 3
ENSG00000160593	JAML	0.202278	1.15051	2.86e-06	0.00628374	adhesion molecule, interacts with CXADR antigen 1
ENSG00000168404	MLKL	0.203216	1.15126	0.000629769	0.0735481	mixed lineage kinase domain-like
ENSG00000196954	CASP4	0.203439	1.15144	0.00093736	0.0793879	caspase 4, apoptosis-related cysteine peptidase
ENSG00000121060	TRIM25	0.207829	1.15495	0.000349517	0.0589824	tripartite motif-containing 25
ENSG00000279598	RP11_65L3	0.208044	1.15512	0.00133641	0.0914669	no annotation
ENSG00000185485	SDHAP1	0.208145	1.1552	0.00145496	0.0949965	similar to succinate dehydrogenase [ubiquinone] flavoprotein subunit, mitochondrial precursor
ENSG00000163728	TTC14	0.209855	1.15657	1.68e-05	0.0160937	tetratricopeptide repeat domain 14
ENSG00000166801	FAM111A	0.210653	1.15721	7.77e-05	0.0340815	family with sequence similarity 111, member A
ENSG00000115271	GCA	0.212142	1.15841	3.55e-05	0.0273296	grancalcin, EF-hand calcium binding protein
ENSG00000105835	NAMPT	0.2153	1.16095	0.000418813	0.0620806	nicotinamide phosphoribosyltransferase
ENSG00000087157	PGS1	0.218071	1.16318	0.000724295	0.0735481	phosphatidylglycerophosphate synthase 1
ENSG00000100504	PYGL	0.218586	1.16359	9.64e-05	0.038064	phosphorylase, glycogen, liver
ENSG00000140563	MCTP2	0.219844	1.16461	1.76e-05	0.0160937	multiple C2 domains, transmembrane 2
ENSG00000137752	CASP1	0.220426	1.16508	0.000960976	0.0798557	caspase 1, apoptosis-related cysteine peptidase (interleukin 1, beta, convertase)
ENSG00000173221	GLRX	0.220487	1.16513	4.36e-08	0.000478097	glutaredoxin (thioltransferase)
ENSG00000150527	CTAGE5	0.221781	1.16617	0.000381936	0.0612508	CTAGE family, member 5 pseudogene, CTAGE family member
ENSG00000180902	D2HGDH	0.221956	1.16631	0.000300402	0.0554676	D-2-hydroxyglutarate dehydrogenase
ENSG00000254470	AP5B1	0.222583	1.16682	0.000286678	0.0542168	AP-5 complex subunit beta 1
ENSG00000129465	RIPK3	0.222835	1.16702	7.42e-06	0.0135582	receptor-interacting serine-threonine kinase 3
ENSG00000255423	EBLN2	0.225759	1.16939	0.000553547	0.0682232	endogenous bornavirus nucleoprotein
ENSG00000180539	C9orf139	0.226283	1.16982	0.000828479	0.0735916	chromosome 9 open reading frame 139
ENSG00000278829	RP11_358B23	0.226346	1.16987	0.000716051	0.0735481	no annotation
ENSG00000279884	RP11_48E17	0.228611	1.17171	0.00138048	0.0917724	no annotation
ENSG00000274536	RP6_159A1	0.2313	1.17389	0.000101228	0.038064	no annotation
ENSG00000204681	GABBR1	0.231482	1.17404	0.000209886	0.0460448	gamma-aminobutyric acid (GABA) B receptor, 1
ENSG00000134905	CARS2	0.236443	1.17808	9.19e-07	0.00251895	cysteinyl-tRNA synthetase 2, mitochondrial (putative)
ENSG00000110852	CLEC2B	0.237425	1.17889	6.74e-05	0.0336032	C-type lectin domain family 2, member B
ENSG00000270277	RP11_65L3	0.237482	1.17893	0.000586637	0.0707123	no annotation
ENSG00000170956	CEACAM3	0.249189	1.18854	1.2e-05	0.0147579	carcinoembryonic antigen-related cell adhesion molecule 3
ENSG00000245571	AP001258	0.250869	1.18992	0.000281958	0.0542168	no annotation
ENSG00000196358	NTNG2	0.251073	1.19009	0.00155846	0.0986685	netrin G2
ENSG00000136689	IL1RN	0.252179	1.191	0.000163198	0.0406096	interleukin 1 receptor antagonist
ENSG00000215458	FLJ46757	0.25353	1.19212	0.000821183	0.0735916	hypothetical LOC284837
ENSG00000181381	DDX60L	0.254454	1.19288	0.000165553	0.0406096	DEAD (Asp-Glu-Ala-Asp) box polypeptide 60-like
ENSG00000172785	CBWD1	0.255225	1.19352	0.000445384	0.0642818	COBW domain
ENSG00000281106	LINC00282	0.256179	1.19431	0.000676889	0.0735481	no annotation
ENSG00000270426	RP11_326I11	0.258704	1.1964	0.000170031	0.0406096	no annotation
ENSG00000166405	RIC3	0.261551	1.19877	0.000178247	0.0406096	resistance to inhibitors of cholinesterase 3
ENSG00000213928	IRF9	0.26278	1.19979	0.000409264	0.0614962	interferon regulatory factor 9
ENSG00000164124	TMEM144	0.265095	1.20172	0.00134016	0.0914669	transmembrane protein 144
ENSG00000244482	LILRA6	0.265554	1.2021	0.00080524	0.0735916	leukocyte immunoglobulin-like receptor subfamily A, member 6
ENSG00000151726	ACSL1	0.266239	1.20267	0.000133911	0.0396992	acyl-CoA synthetase long-chain family member 1
ENSG00000135636	DYSF	0.26868	1.20471	0.000114638	0.0392958	dysferlin, limb girdle muscular dystrophy 2B (autosomal recessive)
ENSG00000129467	ADCY4	0.269992	1.2058	0.000126174	0.039543	adenylate cyclase 4
ENSG00000188313	PLSCR1	0.273742	1.20894	0.000499901	0.0676965	phospholipid scramblase 1
ENSG00000119121	TRPM6	0.274128	1.20926	0.000130484	0.0396992	transient receptor potential cation channel, subfamily M, member 6
ENSG00000280832	ST3GAL4	0.274495	1.20957	0.000831923	0.0735916	CMP-N-acetylneuraminate-beta-galactosamide-alpha-2,3-sialyltransferase
ENSG00000145491	ROPN1L	0.281818	1.21573	0.000159215	0.0406096	ropporin 1-like
ENSG00000128383	APOBEC3A	0.28262	1.2164	4.39e-05	0.0275686	apolipoprotein B mRNA editing enzyme, catalytic polypeptide-like 3A
ENSG00000239653	PSMD6	0.285022	1.21843	7.47e-07	0.00251895	26 S proteasome non-ATPase regulatory subunit 6
ENSG00000123360	PDE1B	0.286358	1.21956	0.000107574	0.038064	phosphodiesterase 1B, calmodulin-dependent
ENSG00000107281	NPDC1	0.292115	1.22443	0.000258499	0.0525088	neural proliferation, differentiation and control, 1
ENSG00000224950	RP5_1086K	0.292454	1.22472	0.000157068	0.0406096	no annotation
ENSG00000160883	HK3	0.298173	1.22959	5.94e-07	0.00251895	hexokinase 3 (white cell)
ENSG00000157551	KCNJ15	0.316361	1.24519	5.48e-05	0.0294918	potassium inwardly-rectifying channel, subfamily J, member 15
