# Supplementary material for: Whole blood gene expression in adolescent chronic fatigue syndrome: an exploratory cross-sectional study suggesting altered B cell differentiation and survival
Source: J Transl Med. 2017 May 11;15:102. doi: 10.1186/s12967-017-1201-0 (PMC5426002; doi:10.1186/s12967-017-1201-0)
Supplement: Supplementary file 4 — Additional file 4: Table S4. Upstream transcriptional regulators for the observed dataset based on ingenuity pathway analyses (IPA) mechanistic network enrichment. [file 12967_2017_1201_MOESM4_ESM.xlsx]

## Sheet: Supplementary Table S4 
Suplementary Table S4. Upstream transcriptional regulators for the observed dataset based on Ingenuity Pathway Analyses (IPA) mechanistic network enrichment.
Upstream Regulator	p-value of overlap		Target molecules in dataset
IRF7	0.00013		CASP4	IFI16	IRF9	NAMPT	PLSCR1	S100A8	TLR8
SPI1	0.000453		BCL7A	CD79A	EBF1	HK3	IL1RN	IRF4	IRF9
STAT6	0.000492		ACSL1	HIPK2	IFI16	IL1RN	IRF4	IRF9	PLSCR1	ST6GAL1
NKX2-3	0.000677		CASP1	DDX60L	GCA	MCTP1	PLSCR1	PTPRE	SP110
SRSF2	0.000718		HNRNPH1	SRSF2	SRSF7
PAX5	0.00121		CD79A	FLT3	TNFRSF13C
HOXA9	0.00121		BCL7A	CSNK1A1	FLT3	GLRX	S100A8	WSB1
POU2F1	0.0014		ACSL1	CD79A	CXCR5	DECR1	HK3
STAT3	0.00241		CASP1	IFI16	IL1RN	IRF4	IRF9	LILRB2	NAMPT	NFKBIZ	PLSCR1	SP110
MED1	0.00328		ACAA1	BCL7A	CD79A	EBF1	IRF4
PRDM1	0.00386		ATG7	BCL2A1	CD79A	IRF4	S100A8	UHRF2
POU2AF1	0.0048		CD79A	CXCR5	TNFRSF13C
CEBPB	0.00579		BCL2A1	DDX5	IL1RN	IRF9	LCP2	NFKBIZ	PRKCD	TLR8
ID2	0.00639		CD79A	CXCR5	IFI16	IRF4	TNFRSF25
SMARCC1	0.00656		CD79A	EBF1
PTGES2	0.00681		IRF9
ID3	0.00753		CD79A	CXCR5	IFI16	IRF4	TNFRSF25
HTT	0.00851		CASP1	CXCR5	EBF1	EEF2	GNG7	IFI16	MICU1	PDE1B	PRKCD	RABGGTA	SRSF2
STAT1	0.0104		CASP1	CASP4	IFI16	IRF9	SP110	TLR8
IRF5	0.0117		NAMPT	PLSCR1	SP110
ATN1	0.0134		EBF1	IFI16	PDE1B	PRKCD
TBX2	0.0146		CCNL1	DMTF1	RBM39
BCL6	0.0148		BCL2A1	CXCR5	IRF4	IRF9
SOX11	0.0152		BCL7A	EBF1	2016-09-02
SMARCA4	0.0172		BCL2A1	CASP1	CLK1	CXCR5	DYSF	EBF1	IFI16	MCTP2	NFKBIZ
STAT4	0.0172		ARHGAP15	IRF4	PYGL	SF3B1	SYPL1
IRF4	0.0174		IL1RN	IRF4	IRF9	PLSCR1
HNF4A	0.0181		ACSL1	ANKZF1	ATG3	BST1	CCNH	CDK5RAP3	EWSR1	MICU1	NAMPT	PLSCR1	PRDX5	PRPF38B	PTPRE	PYGL	RBM39	SF3B1	SFSWAP	SLC38A1	SRSF2	TIA1	TRIM41	ZNF586
CNOT7	0.0188		PLSCR1	SP110
TCF7L2	0.0189		ACAA1	ACSL1	HIPK2	LBH	SECISBP2L	SYPL1
REL	0.0201		BCL2A1	IRF4	SLC22A15	TNFRSF13C	VTI1A
TSHZ3	0.0203		CASP4
GTF2H1	0.0203		CCNH
TIAL1	0.0203		TIA1
JUN	0.0238		BCL2A1	DMTF1	EEF2	IFI16	NFKBIZ	SNRNP70	SRSF2
RBFOX2	0.0336		TIA1
SOX4	0.0355		CASP1	HIPK2	PYGL	ST6GAL1
KLF15	0.0362		ACSL1	DECR1
BACH2	0.0362		IRF4	S100A8
PPRC1	0.0377		NAMPT	NFKBIZ
UBP1	0.0402		CD79A
FUBP1	0.0402		CCNH
MYC	0.0444		BCL2A1	CASP1	DDX5	EBF1	EEF2	HNRNPH1	IFI16	IRF9	PLSCR1	RPL27	SLC38A1	SRSF2
ZNF423	0.0467		CD79A
NFKBIB	0.049		BCL2A1	CARD6
CEBPA	0.0644		ACSL1	BCL2A1	GLRX	IL1RN	PTPRE	S100A8
TP53	0.477		ATG7	BCL2A1	CASP1	CASP4	CCNL1	GLRX	IFI16	IRF9	NAMPT	PTPRE
