# Supplementary material for: Whole blood gene expression in adolescent chronic fatigue syndrome: an exploratory cross-sectional study suggesting altered B cell differentiation and survival
Source: J Transl Med. 2017 May 11;15:102. doi: 10.1186/s12967-017-1201-0 (PMC5426002; doi:10.1186/s12967-017-1201-0)
Supplement: Supplementary file 5 — Additional file 5: Table S5. Principal component analysis (PCA) with varimax rotation in the CFS group. [file 12967_2017_1201_MOESM5_ESM.xlsx]

## Sheet: Supplementary Table S5
Supplementary Table S5. Principal Component Analysis (PCA) with Varimax Rotation in the CFS group. The table shows factor loadings, hiearchially sorted according to loadings on factor 3, factor 1, factor 2 and factor 4 respectively. (Loadings < 0,40 are omitted for clarity.) Genes annotated to immune processes (based on Gene Ontology terms, cf. Table 2) are highlighted.
Gene name	Annotated protein/gene product	Factor 1	Factor 2	Factor 3	Factor 4
GNG7	guanine nucleotide binding protein (G protein), gamma 7			-0.874798
CXCR5	chemokine (C-X-C motif) receptor 5			-0.869345
EBF1	early B-cell factor 1			-0.823923
TNFRSF13C	tumor necrosis factor receptor superfamily, member 13C			-0.788201
CD79A	CD79a molecule, immunoglobulin-associated alpha			-0.764782
SLC9A7	solute carrier family 9 (sodium/hydrogen exchanger), member 7			-0.754564
TSPAN3	tetraspanin 3			-0.732236
BCAS4	breast carcinoma amplified sequence 4		0.530658	-0.707643
BCL7A	B-cell CLL/lymphoma 7A			-0.704211
CXXC5	CXXC finger 5			-0.696733
C12orf42	chromosome 12 open reading frame 42		0.542791	-0.674912
FMNL3	formin-like 3	-0.483743		-0.646012
MACROD2	MACRO domain containing 2			-0.5398
SYPL1	synaptophysin-like 1		-0.456874	-0.523405
ANKZF1	ankyrin repeat and zinc finger domain containing 1		0.649641	-0.497509
ZNF460	zinc finger protein 460	-0.499745		-0.485392
RIC3	resistance to inhibitors of cholinesterase 3		0.668721	-0.470527
EEF2	eukaryotic translation elongation factor 2	-0.525191	-0.610286	-0.45868
HIPK2	homeodomain interacting protein kinase 2		-0.65814	-0.456567
TNFRSF25	tumor necrosis factor receptor superfamily, member 25		0.798403	-0.446721
RPS8	ribosomal protein S8 pseudogene 8	-0.431162	-0.442933	-0.437852
FBXL5	F-box and leucine-rich repeat protein 5			0.423996	0.748115
FBXO38	F-box protein 38	0.539152		0.425999
KCNJ15	potassium inwardly-rectifying channel, subfamily J, member 15			0.434251	0.735174
SP110	SP110 nuclear body protein	0.487153		0.434262	0.403778
RP5_1086K	no annotation	0.695242		0.436087
WSB1	WD repeat and SOCS box-containing 1	0.655158		0.469668
MICU1	calcium binding atopy-related autoantigen 1			0.484871	0.59226
BCL2A1	BCL2-related protein A1			0.50356	0.656056
S100A8	S100 calcium binding protein A8			0.521356	0.66491
SRSF2	splicing factor, arginine/serine-rich 2		0.669379	0.52197
LCP2	lymphocyte cytosolic protein 2	0.737722		0.539245
TRA2A	transformer-2 protein homolog alpha			0.550381
FAR1	fatty acyl CoA reductase 1	0.601968		0.559631
DDX60L	DEAD (Asp-Glu-Ala-Asp) box polypeptide 60-like			0.606077	0.51005
PRPF38B	PRE SPLICING FACTOR 38B		0.54767	0.615593
PDE1B	phosphodiesterase 1B, calmodulin-dependent			0.621974
CASP4	caspase 4, apoptosis-related cysteine peptidase			0.629185	0.552784
GLRX	glutaredoxin (thioltransferase)			0.644387
SEPT2	septin 2		-0.457545	0.662223
CASP1	caspase 1, apoptosis-related cysteine peptidase (interleukin 1, beta, convertase)			0.695107	0.562397
CARD6	caspase recruitment domain family, member 6			0.698966
PLSCR1	phospholipid scramblase 1			0.715675	0.4029
EWSR1	Ewing sarcoma breakpoint region 1		0.440329	0.751621
CLEC2B	C-type lectin domain family 2, member B			0.772957	0.41414
ATG3	autophagocytosis associated protein Atg3			0.781662
BIN2	bridging integrator 2			0.831216
IFI16	interferon, gamma-inducible protein 16			0.855277
SLC38A1	solute carrier family 38, member 1	-0.86544
ST6GAL1	ST6 beta-galactosamide alpha-2,6-sialyltranferase 1	-0.795124
POLR1E	polymerase (RNA) I polypeptide E, 53kDa	-0.784155
LBH	limb bud and heart development homolog (mouse)	-0.77338
TMEM209	transmembrane protein 209	-0.76145
ARID5B	AT rich interactive domain 5B (MRF1-like)	-0.732364
THAP11	THAP domain containing 11	-0.652552	-0.541584
LPAR5	lysophosphatidic acid receptor 5	-0.644679
WDR82	WD repeat domain 82	-0.595927	-0.607115
IRF4	interferon regulatory factor 4	-0.557246
OIP5_AS1	no annotation	-0.546389	-0.44814
RPL27	ribosomal protein L27	-0.516675	-0.483829
TMEM19	transmembrane protein 19	-0.424562			-0.427044
TRPM6	transient receptor potential cation channel, subfamily M, member 6	0.403587
MALAT1	metastasis associated lung adenocarcinoma transcript 1	0.417512	0.760155
VTI1A	vesicle transport through interaction with t-SNAREs homolog 1A	0.423981
NBEAL2	neurobeachin 2	0.455645	0.418635		0.587258
MCTP2	multiple C2 domains, transmembrane 2	0.455976			0.599078
PRKCD	protein kinase C, delta	0.470879			0.647757
GABBR1	gamma-aminobutyric acid (GABA) B receptor, 1	0.472593	0.679998
CCNH	cyclin H	0.478801	0.715799
PCF11	pre cleavate complex 2	0.481164
MLKL	mixed lineage kinase domain-like	0.481902			0.654633
SF3B1	splicing factor 3b, subunit 1, 155kDa	0.498977	0.422137		0.461046
PNISR	splicing factor, arginine/serine-rich 18	0.5095	0.807409
APOBEC3A	apolipoprotein B mRNA editing enzyme, catalytic polypeptide-like 3A	0.513474			0.719967
PABPC1L	poly(A) binding protein, cytoplasmic 1-like	0.519235	0.543871
PHYKPL	alanine-glyoxylate aminotransferase 2-like 2	0.526842	0.776336
CDK5RAP3	CDK5 regulatory subunit associated protein 3	0.538239	0.634324
LILRB2	leukocyte immunoglobulin-like receptor, subfamily B, member 2	0.539917
RP6_159A1	no annotation	0.545894	0.422981
AP5B1	AP-5 complex subunit beta 1	0.556744			0.685227
RP11_295P9	no annotation	0.571614	0.636927
DDX5	DEAD (Asp-Glu-Ala-Asp) box polypeptide 5	0.578407	0.47469
CLK4	CDC-like kinase 4	0.584682	0.518474
HK3	hexokinase 3 (white cell)	0.586394			0.635533
RBM39	similar to RNA binding motif protein 39	0.587411	0.594727
NXF1	nuclear RNA export factor 1	0.588515	0.436311
DDX17	DEAD (Asp-Glu-Ala-Asp) box polypeptide 17	0.596121	0.673089
CLK	CDC-like kinase 1	0.607645	0.529568		0.419942
RP11_448G15	no annotation	0.609884	0.504611		0.460326
CTB_86H12	no annotation	0.610716	0.635592
RP11_65L3	no annotation	0.626383	0.443057
CTD_2020K17	no annotation	0.627471	0.591491
NFKBIZ	nuclear factor of kappa light polypeptide gene enhancer in B-cells inhibitor, zeta	0.629522			0.530138
CARS2	cysteinyl-tRNA synthetase 2, mitochondrial (putative)	0.629889			0.56063
TLR8	toll-like receptor 8	0.639653	-0.402112
RP11_358B23	no annotation	0.640544	0.530943
DECR1	2,4-dienoyl CoA reductase 1, mitochondrial	0.642932
RIPK3	receptor-interacting serine-threonine kinase 3	0.644387
ZNF586	zinc finger protein 586	0.655005
ST3GAL4	CMP-N-acetylneuraminate-beta-galactosamide-alpha-2,3-sialyltransferase	0.656322
EBLN2	endogenous bornavirus nucleoprotein	0.660251
PYGL	phosphorylase, glycogen, liver	0.672168			0.416304
RP11_48E17	no annotation	0.672655
FAM111A	family with sequence similarity 111, member A	0.673737
LINC00282	no annotation	0.676431
ZFC3H1	zinc finger, C3H1-type containing	0.677306	0.548273
NAMPT	nicotinamide phosphoribosyltransferase	0.704253
ARRDC1	arrestin domain containing 1	0.710673
CEACAM3	carcinoembryonic antigen-related cell adhesion molecule 3	0.714075			0.437378
PSMD6	26 S proteasome non-ATPase regulatory subunit 6	0.721975	0.48638
CCNL1	cyclin L1	0.724536	0.455352
NARF	nuclear prelamin A recognition factor	0.725481
SLC22A15	solute carrier family 22, member 15	0.738283
TTN_AS1	no annotation	0.743088
ARHGAP15	Rho GTPase activating protein 15	0.751053
IRF9	interferon regulatory factor 9	0.75252
ADCY4	adenylate cyclase 4	0.766345
RSRP1	chromosome 1 open reading frame 63	0.767402	0.453971
TMEM260	chromosome 14 open reading frame 101	0.778783
TMEM144	transmembrane protein 144	0.779132
PTPRE	protein tyrosine phosphatase, receptor type, E	0.780011
LILRA6	leukocyte immunoglobulin-like receptor subfamily A, member 6	0.784114
SNX13	sorting nexin 13	0.807484
C9orf139	chromosome 9 open reading frame 139	0.81193			0.406624
AMICA1	adhesion molecule, interacts with CXADR antigen 1	0.817809			0.45947
FAM13A	family with sequence similarity 13, member A	0.823667
GALNS	galactosamine (N-acetyl)-6-sulfate sulfatase	0.832367
RP11_65L3	no annotation	0.836967
ACAA1	acetyl-Coenzyme A acyltransferase 1	0.852445
PARVG	parvin, gamma	0.856477
PGS1	phosphatidylglycerophosphate synthase 1	0.868399
RP11_326I11	no annotation	0.876175
ATG7	autophagy-related protein 7	0.888021
SLC25A6	solute carrier family 25 (mitochondrial carrier adenine nucleotide translocator), member 6		-0.665423
SECISBP2L	SECIS binding protein 2-like		-0.619131
FLT3	fms-related tyrosine kinase 3		-0.602101
PRDX5	peroxiredoxin 5		-0.543701
CTAGE5	CTAGE family, member 5 pseudogene, CTAGE family member		0.471363
NPDC1	neural proliferation, differentiation and control, 1		0.479426
SDHAP1	similar to succinate dehydrogenase [ubiquinone] flavoprotein subunit, mitochondrial precursor		0.569778
MUS81	crossover junction endonuclease MUS81		0.615442
DAZAP1	DAZ associated protein 1		0.659255
TRIM41	tripartite motif-containing 41		0.664815
SNRNP70	small nuclear ribonucleoprotein 70kDa (U1)		0.746496
TIA1	TIA1 cytotoxic granule-associated RNA binding protein		0.761746
SRSF7	splicing factor, arginine/serine-rich 7, 35kDa		0.766858
ZNF207	zinc finger protein 207		0.784768
D2HGDH	D-2-hydroxyglutarate dehydrogenase		0.786402
SFSWAP	splicing factor, suppressor of white-apricot homolog		0.793269
DMTF1	cyclin D binding myb-like transcription factor 1		0.809875
ANKRD10	ankyrin repeat domain 10		0.820434
UHRF2	ubiquitin-like with PHD and ring finger domains 2		0.851073
TTC14	tetratricopeptide repeat domain 14		0.864058
CREBZF	CREB/ATF bZIP transcription factor		0.875313
HNRNPH1	heterogeneous nuclear ribonucleoprotein H1 (H)		0.88698
SRSF5	splicing factor, arginine/serine-rich 5		0.897527
NKTR	natural killer-tumor recognition sequence		0.902332
OGT	O-linked N-acetylglucosamine (GlcNAc) transferase		0.950698
SCAPER	S-phase cyclin A-associated protein in the ER				-0.475721
ROPN1L	ropporin 1-like				0.555421
NTNG2	netrin G2				0.613367
MCTP1	multiple C2 domains, transmembrane 1				0.664181
TRIM25	tripartite motif-containing 25				0.744124
IL1RN	interleukin 1 receptor antagonist				0.759016
BST1	bone marrow stromal cell antigen 1				0.769787
GCA GCL	grancalcin, EF-hand calcium binding protein				0.801345
ACSL1	acyl-CoA synthetase long-chain family member 1				0.807564
DYSF	dysferlin, limb girdle muscular dystrophy 2B (autosomal recessive)				0.833883
AP001258	no annotation	No factor loadings > 0,40
BTN3A3	butyrophilin, subfamily 3, member A3	No factor loadings > 0,40
CBWD1	COBW domain	No factor loadings > 0,40
EIF2S3	eukaryotic translation initiation factor 2, subunit 3 gamma, 52kDa	No factor loadings > 0,40
FLJ46757	hypothetical LOC284837	No factor loadings > 0,40
IGKV3-11	Ig kappa chain V region	No factor loadings > 0,40
RABGGTA	Rab geranylgeranyltransferase, alpha subunit	No factor loadings > 0,40
ZNF790	zinc finger protein 790	No factor loadings > 0,40
