# Supplementary material for: Whole blood gene expression in adolescent chronic fatigue syndrome: an exploratory cross-sectional study suggesting altered B cell differentiation and survival
Source: J Transl Med. 2017 May 11;15:102. doi: 10.1186/s12967-017-1201-0 (PMC5426002; doi:10.1186/s12967-017-1201-0)
Supplement: Supplementary file 6 — Additional file 6: Table S6. Pearson correlation between single gene transcriptional counts and selected immune, neuroendocrine and clinical markers within the CFS group. Genes are sorted according to differential expression foldchange (column 2) as compared with healthy controls. [file 12967_2017_1201_MOESM6_ESM.xlsx]

## Sheet: Supplementary Table S6
Supplementary Table S6. Pearson correlation between single gene transcriptional counts and selected immune, neuroendocrine and clinical markers within the CFS group. Genes are sorted according to differential expression foldchange (column 2) as compared with healthy controls.
Gene	Foldchange (log 2)	Blood neutrophils			Blood monocytes			Blood eosinophils			Serum C-reactive protein			Plasma cortisol			Urine epinephrine /creatinine ratio			Heart rate variability, RMSSD			Heart rate variability, LF/HF-ratio			Inflammatory symptoms			Symptoms of post-exertional malaise
		r	p-value		r	p-value		r	p-value		r	p-value		r	p-value		r	p-value		r	p-value		r	p-value		r	p-value		r	p-value
CD79A	-0.284249	-0.371	0.0477867		-0.488	0.00723031		0.29249	0.123629		-0.396	0.0332834		-0.371	0.0477353		-0.221474	0.248247		0.483	0.00796233		-0.343999	0.0676654		-0.109116	0.580456		-0.526	0.00404189
TNFRSF13C	-0.270655	-0.383	0.0402194		-0.483	0.00798697		0.31908	0.0915759		-0.387	0.0380529		-0.493	0.00655831		-0.163119	0.39785		0.343768	0.0678623		-0.331216	0.079239		-0.141726	0.471897		-0.535	0.00332815
CXCR5	-0.238339	-0.285178	0.13374		-0.518	0.00395939		0.363373	0.0526767		-0.465	0.0111124		-0.401	0.0312425		-0.123488	0.523343		0.309786	0.101969		-0.423	0.0221451		-0.280396	0.148388		-0.5	0.00671114
CASP1	0.22	0.53	0.004		0.39	0.04		-0.42	0.27		0.27	0.159		0.42	0.027		0.43	0.022		-0.34	0.073		0.373	0.051		-0.02	0.647		0.297	0.133
PLSCR1	0.273742	0.584	0.00109115		0.447	0.0171692		-0.395	0.0376439		0.369675	0.0528471		0.448	0.0167722		0.535	0.00335883		-0.422	0.0251826		0.360554	0.0594509		0.0305068	0.879935		0.287033	0.146601
IFI16	0.19	0.41	0.032		0.51	0.006		-0.45	0.015		0.59	0.001		0.518	0.005		0.276	0.155		-0.396	0.037		0.501	0.007		0.003	0.987		0.212	0.288
RMSSD=square root of the mean squared differences of subsequent RR-intervals in the ECG, LF=low-frequency power of heart rate variability, HF=high-frequency power of heart rate variability.
